# Supplementary material for: Identification of Small Molecules for Prevention of Lens Epithelium-Derived Cataract Using Zebrafish
Source: Cells. 2023 Oct 29;12(21):2540. doi: 10.3390/cells12212540 (PMC10650733; doi:10.3390/cells12212540)
Supplement: Supplementary file 1 [file cells-12-02540-s001.zip]

Archive with 1 entries (1 files):
- cells-2599900-supplementary.pdf
